# Supplementary material for: Epidemiological and Molecular Approaches for a Fatal Feline Panleukopenia Virus Infection of Captive Siberian Tigers (Panthera tigris altaica) in the Republic of Korea
Source: Animals (Basel). 2023 Sep 21;13(18):2991. doi: 10.3390/ani13182991 (PMC10526094; doi:10.3390/ani13182991)
Supplement: Supplementary file 1 [file animals-13-02991-s001.zip]

Archive with 1 entries (1 files):
- animals-2586688-supplementary.pdf
